# Supplementary material for: The Role of Cytokines in Epithelial–Mesenchymal Transition in Gynaecological Cancers: A Systematic Review
Source: Cells. 2023 Jan 26;12(3):416. doi: 10.3390/cells12030416 (PMC9913821; doi:10.3390/cells12030416)
Supplement: Supplementary file 1 [file cells-12-00416-s001.zip]

Archive with 1 entries (1 files):
- cells-2022839-supplementary.pdf
